# Supplementary material for: Advances in the isolation and characterization of milk-derived extracellular vesicles and their functions
Source: Front Nutr. 2024 Dec 16;11:1512939. doi: 10.3389/fnut.2024.1512939 (PMC11688093; doi:10.3389/fnut.2024.1512939)
Supplement: Supplementary file 1 [file Table_1.xlsx]

## Sheet: Sheet1
Separation method	Principle	Advantages	Disadvantages	Reco-very rate	Purity	Time	Sample size	References
Ultracentrifugation	Different sedimentation coefficients for different particles	Suitable for large sample sizes; no other markers are introduced; low cost	High equipment costs; Mechanical damage; long operating time	High	Low	≈4 h	Large	-113114
Density gradient centrifugation	Separation based on particle size, shape, and density	High purity; wide range of applications; Thorough separation of protein aggregates	Cumbersome and time-consuming to operate; contains impurities similar in density to EVs	Low	High	10-18h	Medium	-115
Size exclusion chromatography	Chromatographic techniques for separation based on the sizes of sample molecules	Maintains integrity and biological activity; no additional pre-processing required	Potential contamination exists; high equipment costs	High	High	15 min	Small	-116117
Immunoaffinity capture	Isolation of EVs using specific binding between antigen and antibody	High specificity; easy operation	Disruption of EV integrity; higher costs; presence of non-specific binding	Low	High	2-6 h	Small	-118
Chemical precipitation	Polymers can adhere and precipitate EVs	Wide range of applications; simple operation and high efficiency; less damage to EVs	Low purity; incomplete removal of peak proteins affects proteomic analysis	High	Medium	0.5-12h	Small	-119
Microfluidic technology	Combining microfluidics with electrical techniques for EV separation	Maintaining EV integrity;high purity	Not suitable for large samples	Low	High	＜2 h	Small	-120121
