# Supplementary material for: Advances in the isolation and characterization of milk-derived extracellular vesicles and their functions
Source: Front Nutr. 2024 Dec 16;11:1512939. doi: 10.3389/fnut.2024.1512939 (PMC11688093; doi:10.3389/fnut.2024.1512939)
Supplement: Supplementary file 2 [file Table_2.xlsx]

## Sheet: Sheet1
Method	Identify projects	Advantages	Disadvantages	References
Nanoparticle tracking analysis	Size and concentration	Assays that do not rely on specific markers;direct quantification	High equipment costs;determination of non-exosomal contaminants	(44,55,58)
Dynamic light scattering	Size and concentration	High sensitivity;simple sample preparation	Harsh imaging conditions;low flux	(69,70)
Western blotting	Expression of specific proteins in EVs	Large analysis capacity; distinguishing EV-specific proteins;high sensitivity	Cannot distinguish between dissociated proteins; long consumption time; requires known antibodies	(51,52)
Transmission electron microscope	EV morphology	Visualization of EV morphology	Vacuum environment required	(42,46)
Scanning electron microscope	EV morphology	Visualization of EV morphology	Destroys the specimen	-45
Flow cytometry	Individual EV size and protein mass spectrometry analysis	Accurate realization of multi-parameter analysis of individual EVs	Long consumption time; requires special equipment	(39,63,65)
