# Supplementary material for: Advances in the isolation and characterization of milk-derived extracellular vesicles and their functions
Source: Front Nutr. 2024 Dec 16;11:1512939. doi: 10.3389/fnut.2024.1512939 (PMC11688093; doi:10.3389/fnut.2024.1512939)
Supplement: Supplementary file 3 [file Table_3.xlsx]

## Sheet: Sheet1
Function		Origins	Therapeutic Agent	Mechanism	References
Immunomodulatory Function		Human	MHC II, TGF-β, miRNA	Regulation of immune-related factors (such as proteins and miRNAs )	(7,74,76,122)
		Bovine	Butyrophilin (BTN), miRNA		(79,81,123)
Improvement of Intestinal Function		Human	EGF,TGF-β	Promotes intestinal cell proliferation, reduces intestinal cell damage, treats inflammation and safeguards intestinal barrier development	(23,88,93)
		Porcine			-86
		Bovine			(94,95)
		Yak			-95
Inflammation Prevention Function		Human	Lipid	Regulation of intestinal epithelial cell function via the ERK/MAPK pathway	-96
		Bovine		Reduced production of MCP-1, IL-6 by splenocytes	-98
		Porcine	miR-4334, miR-219, and miR-338	Reduction of inflammatory response via NF-κb; inhibition of apoptosis via the p53 pathway	-100
Other Functions	hypertriglyceridemia	Human	CD36	Promotes intestinal fat absorption and may also serve as a therapeutic target for disease	-101
	myocardial disease		TGF-β	Regulates and activates cellular phenotype and function	-102
	coagulation		TF	Accelerates the action of clotting factors	-103104
	Inhibition of virus growth		MFG-E8	Inhibits viral attachment to host cells	-105
	Promotes bone development	Bovine		Induction of proliferation and differentiation of human osteoblasts Saos-2	-108
	Inhibits melanin production		miRNA-2478	Reduces the expression of the target gene Rapla and decreases melanogenesis through the Akt-GSK3β signaling pathway	-109
	Promote wound healing			Facilitate the transition of inflammation to tissue	-85
	Reducing cardiac fibrosis			Pro-angiogenic growth factor was significantly enhanced	-111
	Promotes hair regrowth		Active protein	By activating the Wnt/ β-catenin pathway, DP cell proliferation is induced, and hair regeneration is accelerated	-112
